# Supplementary material for: Development and External Validation of Partial Proportional Odds Risk Prediction Models for Cancer Stage at Diagnosis among Males and Females in Canada
Source: Cancers (Basel). 2023 Jul 8;15(14):3545. doi: 10.3390/cancers15143545 (PMC10377619; doi:10.3390/cancers15143545)
Supplement: Supplementary file 1 [file cancers-15-03545-s001.zip]

Archive with 1 entries (1 files):
- cancers-2414503-supplementary.pdf
